# Supplementary material for: Harshlight: a "corrective make-up" program for microarray chips
Source: BMC Bioinformatics. 2005 Dec 10;6:294. doi: 10.1186/1471-2105-6-294 (PMC1327692; doi:10.1186/1471-2105-6-294)
Supplement: Additional File 2 — Harshlight R package for Linux [file 1471-2105-6-294-S2.gz]

Archive with 20 entries (13 files):
- Harshlight
- Harshlight/R
- Harshlight/R/Harshlight.R
- Harshlight/R/zzz.R
- Harshlight/data
- Harshlight/data/myaffybatch.rda
- Harshlight/data/sim.rda
- Harshlight/data/sim.int.rda
- Harshlight/man
- Harshlight/man/Harshlight.Rd
- Harshlight/man/sim.Rd
- Harshlight/man/myaffybatch.Rd
- Harshlight/src
- Harshlight/src/Harshlight.c
- Harshlight/DESCRIPTION
- Harshlight/INDEX
- Harshlight/pkgsrc
- Harshlight/pkgsrc/Harshlight_0.1-0.tar.gz
- Harshlight/R_PROFILE.R
- Harshlight/WinRlibs
