# Supplementary material for: Harshlight: a "corrective make-up" program for microarray chips
Source: BMC Bioinformatics. 2005 Dec 10;6:294. doi: 10.1186/1471-2105-6-294 (PMC1327692; doi:10.1186/1471-2105-6-294)
Supplement: Additional File 2 — Harshlight R package for Linux [file 1471-2105-6-294-S2.gz › Harshlight/R/zzz.R]

.First.lib <- function(libname, pkgname) {

    library.dynam("Harshlight", pkgname, libname)

}

.Last.lib <- function(libpath) {

	library.dynam.unload("Harshlight", libpath)

}
