# Supplementary material for: Harshlight: a "corrective make-up" program for microarray chips
Source: BMC Bioinformatics. 2005 Dec 10;6:294. doi: 10.1186/1471-2105-6-294 (PMC1327692; doi:10.1186/1471-2105-6-294)
Supplement: Additional File 2 — Harshlight R package for Linux [file 1471-2105-6-294-S2.gz › Harshlight/man/myaffybatch.Rd]

\name{myaffybatch}
\docType{data}
\alias{myaffybatch}
\title{An example of AffyBatch to use with Harshlight}
\description{This example contains three chips that can be used to see how Harshlight works.}
\usage{
 data(myaffybatch)
}
\format{Three chips in AffyBatch format.}
\keyword{datasets}
