# Supplementary material for: Harshlight: a "corrective make-up" program for microarray chips
Source: BMC Bioinformatics. 2005 Dec 10;6:294. doi: 10.1186/1471-2105-6-294 (PMC1327692; doi:10.1186/1471-2105-6-294)
Supplement: Additional File 2 — Harshlight R package for Linux [file 1471-2105-6-294-S2.gz › Harshlight/DESCRIPTION]

Package: Harshlight
Version: 0.1-0
Date: 2005-08-01
Title: A "corrective make-up" program for microarray chips
Author: Mayte Suarez-Farinas, Maurizio Pellegrino, Knut W. Mittkwosky, Marcelo O. Magnasco
Maintainer: Maurizio Pellegrino <mpellegri@rockefeller.edu>
Depends: R (>= 1.8.0), affy, graphics, stats
Description: Tha package is used to detect extended, diffuse and compact blemishes on microarray chips. Harshlight automatically marks the areas in a collection of chips (affybatch objects) and a corrected AffyBatch object is returned, in which the defected areas are substituted with NAs or the median of the values of the same probe in the other chips in the collection.
License: GPL version 2 or later
Packaged: Sun Aug 21 15:12:03 2005; maurizio
